# Supplementary material for: Caring for children with neurodevelopmental disability: Experiences from caretakers and health workers in rural eastern Uganda
Source: PLoS One. 2020 Jul 27;15(7):e0236488. doi: 10.1371/journal.pone.0236488 (PMC7384645; doi:10.1371/journal.pone.0236488)
Supplement: S1 Data — (XLSX) [file pone.0236488.s001.xlsx]

## Sheet: Sheet1
Codes	Categories	Themes	Overaching theme
Bewitched	Spiritual cause	Supernatural cause	Percieved cause
Cultural issue
God's plan
Spirits not appeased
Evil spirits
Evil eye
Cursed	Supernatural punishment
Lay blame on mother	Mother to blame
Assoc with Family planning	Family planning	Happenings in mother/baby/soroundings
Assoc with Immunization	Immunization
Due to Solar Bulb	Assoc with sorroundings
Doesn't know
Difficult delivery	Labour and Delivery complications	Indication of biomedical causes
Prolonged labour
Breech delivery with difficulty
Failure to cry at birth
Baby was going to die at birth
Admitted in hospital after birth	Postnatal complications
Admited after one week due to fever
Admitted for 2 months due to prematurity & related complications
High body temperature
High body temperature & convulsions
Used Traditional medicine	Traditional medicine	Traditional care practices	Care seeking practices
used herbs for massaging
Removal of 'ebiwala' by traditional healer
Prayers at church	Prayers	Spiritual care
Exercises in hospital	Modern medicine	Facility care seeking
Went to Health centre for recurring infections
Bought syrups
Received no care at health facility	Poor quality services
Very weak body	Poor body control	Nursing challenges	Imprisoning Experience
Neck very soft
Unable to control the head
Cannot sit
Cannot crawl
Cannot walk
Cannot talk
Passes stool whereever he is	Bowel control challenges
Cannot feed	Feeding challeges
Cannot swallow
Gets sick often	Subsequent illnesses
Coughing all the time
Diarrhea and vomitting
Body gets hot
High transport costs	High care costs	Impoverishing	Imprisoning & Impoverishing Experience
High treatment costs
High costs of feeding
High costs of care
Became poor because of child illness	Unable to work
Business closed because of child illness
Inability to return to work		Imprisoning
Feeds by a spoon	Nursing challenges
No body to leave child with
Other home responsibilities
It's like a prison
Other children to look after
Cannot rest
Unable to join social events
No financial support from spouse	Limited spouse support	Limited spouse support
Mothers' parents financing care	Financial support from Parents	Some community support
No one helping in child care	Lack of social support	Lack of community social support	Limited Community support
No help in carrying child
No body to leave child with
Some fathers abandon
Laughed at	Stigmatization	Stigmatization
Blamed for a curse in family
Cannot participate in social events
Advice from people	Some community support	Some community support	Some Community support
Herbs from community
Friends' advise where to seek care
Some sympathise	Sympathy
Nothing can be done	Frustration/Anxiety	Stress	Emotional challenges
Wishing to sell a child
Just care like that
Gave up
Not growing well	Poor mile stones	Recognition of developmental disability
Continued deterioration
Behaves like a fool
People informed	Recognition by Family and friends
Friends with similar baby
Sisters' advice
Does not know what is wrong	Lack of knowledge	Poor communication from health facility
VHT did not help
Health workers did not visit	Lack of follow up
Disease not explained at health facility	poor communication from health system
Place the child in a pit
Get the child wheel chair	Parental Requests	Recommendations
Facility where one can get the right information
Help child to get well
Help child to walk, even if senses are poor
Help with financial support
